# Supplementary material for: An Unexpected Inverse Relationship Between Biofilm Formation and Antibiotic Resistance in Stenotrophomonas maltophilia
Source: Antibiotics (Basel). 2026 Jan 15;15(1):85. doi: 10.3390/antibiotics15010085 (PMC12838282; doi:10.3390/antibiotics15010085)
Supplement: Supplementary file 1 [file antibiotics-15-00085-s001.zip]

Archive with 1 entries (1 files):
- antibiotics-4089794-supplementary.pdf
